# Supplementary material for: Use of Selected Environmental Lactic Acid Bacteria During Industrial Production of Heat-Treated Nitrite-Free Organic Sausage
Source: Foods. 2025 Mar 18;14(6):1028. doi: 10.3390/foods14061028 (PMC11941634; doi:10.3390/foods14061028)
Supplement: Supplementary file 1 [file foods-14-01028-s001.zip]

Archive with 1 entries (1 files):
- foods-3493635-supplementary.pdf
